# Supplementary material for: The green view dataset for the capital of Finland, Helsinki
Source: Data Brief. 2020 Apr 22;30:105601. doi: 10.1016/j.dib.2020.105601 (PMC7200931; doi:10.1016/j.dib.2020.105601)
Supplement: Supplementary file 3 [file mmc3.zip]

Archive with 1 entries (1 files):
- greenery_roads.gpkg
